# Supplementary material for: Preparation of Human Milk Substitute Fat by Physical Blending and Its Quality Evaluation
Source: Foods. 2025 Dec 26;15(1):81. doi: 10.3390/foods15010081 (PMC12785833; doi:10.3390/foods15010081)
Supplement: Supplementary file 1 [file foods-15-00081-s001.zip]

Archive with 1 entries (1 files):
- foods-4023673-supplementary.pdf
